# Supplementary material for: CARD9-dependent macrophage plasticity regulates effective fungal clearance
Source: J Clin Invest. 2025 Dec 2;136(3):e188827. doi: 10.1172/JCI188827 (PMC12867132; doi:10.1172/JCI188827)
Supplement: Supporting data values [file jci-136-188827-s298.xlsx]

## Sheet: 1B
Time of infection (day)	WT			Card9 KO
0	0	0	0	0	0	0
3	47.6	41.49	46.72	43.49	24.91	29.67
7	68.47	56.76	72.35	58.26	48.29	56.27
10	59.75	55.34	61.05	64.85	59.08	58.43
14	51.58	39.19	44.19	77.4	73.48	62.02
21	21.72	23.97	22.62	83.31	79.81	66
24	10.44	13.64	14.17	127.79	96.67	100.57

## Sheet: 2G
TREM2+ macrophage%
WT	6.31	9.03	7.7	12.4	9.88
Card9KO	61.1	56.6	49.9	64.9	51.8

## Sheet: 2I
F4/80+TREM2+ %
WT	0.57	1.99	1.87
Card9KO	18.13	14.04	16.99

## Sheet: 3G
	LAG3+TIM3+CD4+ %
WT	0.27	0.68	0
Card9 KO	25	17.3	13.8

## Sheet: 3H
	LAG3-TIM3+CD4+ %
WT	4.63	13.5	6.89
Card9 KO	34	46.5	45.7

## Sheet: 4E
%TREM2+CD68+/CD68+
Patients	HCs
54.05	6.25
20.61	8.97
61.88	11.76

## Sheet: 5A
Gene	WT_1	WT_2	WT_3	Card9 KO_1	Card9 KO_2	Card9 KO_3
Apoe	18707.7	15141	16057.6	23868.2	23246.9	25040.9
Lgals3	15988.6	14084.3	14670	16830.1	15577.1	17476.4
Trem2	2954.48	2315.22	2475.72	2909.77	2740.21	2908.48
Tgfb1	189.87	247.81	235.53	260.68	245.89	308.94
Tgfb3	0.12	0.13	0.06	0.3	0.51	0.37
Il10	0.16	0.17	0.4	0.22	0.55	0.81
Cd163	0.03	0.05	0.01	0.06	0.22	0.18
Tlr9	2.81	4.1	3.15	5.57	7.13	9.26
Klf2	11.57	14.57	11.4	19.31	16.49	20.92
Nos2	0.81	1.16	0.41	0.16	0.14	0.12
Tnf	28.27	22.05	29.11	8.2	10.75	11.89
Il1b	34.04	28.47	23.43	5.12	7.2	4.3
Cxcl1	1.85	1.65	1.42	0.64	1.09	0.48
Cxcl2	11.39	14.89	13.63	0.78	0.8	1.01
Cxcl3	3.69	2.48	4.51	0.48	0.06	0.22
Ccl5	314.87	295.01	291.92	166.51	174.15	187.33
Cxcl10	1.08	1.21	1.34	0.63	0.06	0.69
Stat1	25.14	17.35	20.63	7.92	12.22	11.82
Ccl9	460.41	404.85	430.09	192.77	219.06	200.66
Tlr2	30.73	25.72	28.89	9.98	11	10.93
Clec4e	211.06	254.06	177.33	32.96	46.01	25.2
Clec4d	476.6	590.98	501.88	341.58	366.61	267.13
Tgfbi	134.91	149.2	132.84	73.8	95.06	91.88

## Sheet: 5C
TREM2/actin	WT	Card9 KO	WT+PV	Card9 KO+PV
	0.471014	0.648608	0.404707	1.60773
	0.900473	0.655176	0.852482	1.10847
	0.618782	0.990093	0.694025	1.37878

## Sheet: 5D
Gene name	si-NC-1	si-NC-2	si-NC-3	si-CARD9-1	si-CARD9-2	si-CARD9-3
Trem2	58.18	57.51	50.3	94.69	89.03	90.97
Spp1	2209.07	2217.92	2105.41	2829.09	2821.23	2840.37
Lgals1	1355.09	1068.37	749.01	1410.2	1382.83	1409.98
Lgals3	571.35	519.69	485.47	542.96	564.91	573.27
Lgals9	127.66	105.7	84.77	131.1	132.14	127.39
Ccl22	185.23	161.31	151.68	231.11	228.48	241
Ccl24	4.03	4.16	3.07	9.94	6.32	6.26
Tgfb1	109.82	101.21	92.02	123.35	120.96	114.4
Tgfb3	25.46	28.76	26.3	36.64	32.15	32.21
Cd163	1.35	0.79	1.58	3.37	1.45	1.29
Mrc1	0.15	0.1	0.11	0.4	0.26	0.15
Il10	0.59	1	0.7	1.34	0.68	1.37
Tlr9	0.34	0.25	0	0.48	0.37	0.45
Cxcl1	876.49	881.1	992.27	869.53	819.46	809.05
Cxcl2	492.34	523.84	548.58	461.63	455.21	441.65
Cxcl3	790.7	833.7	894.22	758.75	707.68	749.87
Cxcl5	71.62	76.1	77.02	38.01	29.34	42.42
Cxcl8	18791.7	20838.2	22450.4	17922.2	17790	17080.2
Il1b	11203.2	11528.1	10570.1	10709.1	10512.4	10334.6
Il1a	77.86	88.21	93.47	65.15	68.26	68.9
Nos2	0.2	0.27	0.12	0.16	0.13	0.18

## Sheet: 5F
TREM2/actin	si-NC	si-CARD9	si-NC+PV	si-CARD9+PV
	0.906393	1.08983	0.524864	5.6491
	0.939419	0.507317	0.48541	2.61043
	1.17637	1.1373	1.37052	2.26196

[truncated: 21 more sheets: 5H, 5J, 5L, 5P, 5Q, 5S, 6B, 6E, 6F, 6G, 7D, 7F, 7H, 7I, 7J, 7K, FS1A, FS2D, FS2F, FS4A …]
